# Supplementary material for: Detection of Trypanosoma cruzi by PCR in adults with chronic Chagas disease treated with nifurtimox
Source: PLoS One. 2019 Aug 21;14(8):e0221100. doi: 10.1371/journal.pone.0221100 (PMC6703690; doi:10.1371/journal.pone.0221100)
Supplement: S1 Table — Case, sex, city and origin area, conventional PCR results, age at treatment and follow-up period of 114 Chilean individuals with chronic Chagas disease treated with nifurtimox. (XLSX) [file pone.0221100.s001.xlsx]

## Sheet: Hoja1
		S1 Table. Cases Data. Number of case, sex, city and origin area, conventional PCR results, age at treatment and follow-up period of 114 Chilean individuals with chronic Chagas disease treated with Nifurtimox
		Case	Sex	City	Area	Pre-Therapy cPCR	Post-Therapy cPCR	Age at Treatment (years)	Follow-up Period (years)
		1	FEMALE	SALAMANCA	URBAN	Negative	Negative	34.5	5.83333
		2	FEMALE	SALAMANCA	URBAN	Negative	Negative	56.25	6.33333
		3	MALE	SALAMANCA	URBAN	Positive	Negative	51.1667	6.83333
		4	MALE	SALAMANCA	URBAN	Positive	Negative	58	5.83333
		5	FEMALE	SALAMANCA	URBAN	Positive	Negative	22.0833	7.91667
		6	FEMALE	SALAMANCA	URBAN	Positive	Positive	43.4167	5.33333
		7	FEMALE	SALAMANCA	URBAN	Positive	Negative	40.9167	7.91667
		8	FEMALE	SALAMANCA	URBAN	Positive	Negative	35.3333	5.83333
		9	FEMALE	SALAMANCA	URBAN	Positive	Negative	41.5	6
		10	MALE	SALAMANCA	URBAN	Positive	Negative	60.75	6.25
		11	MALE	SALAMANCA	URBAN	Positive	Negative	66.0833	8
		12	MALE	SALAMANCA	URBAN	Negative	Negative	31.5	8
		13	FEMALE	SALAMANCA	URBAN	Positive	Negative	37.5	8
		14	FEMALE	SALAMANCA	URBAN	Positive	Negative	45.0833	6.25
		15	FEMALE	SALAMANCA	URBAN	Positive	Negative	66.5833	6.16667
		16	FEMALE	SALAMANCA	URBAN	Positive	Negative	20.5	7.66667
		17	MALE	SALAMANCA	URBAN	Positive	Negative	66.9167	5.5
		18	FEMALE	SALAMANCA	URBAN	Positive	Negative	18.5833	8
		19	FEMALE	SALAMANCA	URBAN	Positive	Negative	40.4167	8
		20	MALE	SALAMANCA	URBAN	Positive	Negative	59.75	7
		21	FEMALE	SALAMANCA	URBAN	Positive	Negative	54.5	5.33333
		22	MALE	SALAMANCA	URBAN	Positive	Negative	55.5833	5.25
		23	FEMALE	SALAMANCA	URBAN	Negative	Negative	70.0833	6.33333
		24	FEMALE	SALAMANCA	URBAN	Positive	Negative	49.8333	8
		25	MALE	SALAMANCA	URBAN	Positive	Negative	70.75	7.58333
		26	FEMALE	SALAMANCA	RURAL	Positive	Negative	24.8333	5.5
		27	FEMALE	SALAMANCA	RURAL	Positive	Negative	35.3333	8
		28	FEMALE	SALAMANCA	RURAL	Positive	Negative	51.1667	8
		29	FEMALE	SALAMANCA	RURAL	Positive	Positive	23.0833	8
		30	FEMALE	SALAMANCA	RURAL	Positive	Negative	43.3333	7.41667
		31	FEMALE	SALAMANCA	RURAL	Positive	Negative	41.0833	8
		32	FEMALE	SALAMANCA	RURAL	Positive	Negative	51.75	6
		33	FEMALE	SALAMANCA	RURAL	Positive	Negative	47.3333	5.83333
		34	FEMALE	SALAMANCA	RURAL	Positive	Positive	38	5.83333
		35	FEMALE	SALAMANCA	RURAL	Positive	Negative	33.3333	6.16667
		36	FEMALE	SALAMANCA	RURAL	Positive	Negative	30.25	8
		37	FEMALE	SALAMANCA	RURAL	Positive	Negative	33.1667	6.33333
		38	FEMALE	SALAMANCA	RURAL	Positive	Negative	53.5	6.5
		39	FEMALE	SALAMANCA	RURAL	Positive	Negative	46.0833	5.16667
		40	FEMALE	SALAMANCA	RURAL	Negative	Negative	31.8333	6.5
		41	MALE	SALAMANCA	RURAL	Positive	Negative	68.4167	6
		42	FEMALE	SALAMANCA	RURAL	Negative	Negative	40.4167	6.25
		43	FEMALE	SALAMANCA	RURAL	Positive	Negative	45.1667	7.91667
		44	FEMALE	SALAMANCA	RURAL	Positive	Negative	36	6.5
		45	FEMALE	CANELA	URBAN	Positive	Negative	38.25	6.25
		46	FEMALE	CANELA	URBAN	Positive	Negative	40.9167	6.33333
		47	FEMALE	CANELA	URBAN	Positive	Negative	33.1667	6.83333
		48	FEMALE	CANELA	URBAN	Positive	Negative	21.8333	8
		49	FEMALE	CANELA	URBAN	Positive	Negative	40.9167	7.08333
		50	FEMALE	CANELA	URBAN	Positive	Negative	49.8333	6.5
		51	FEMALE	CANELA	URBAN	Negative	Negative	27.5	8
		52	FEMALE	CANELA	URBAN	Positive	Negative	33.75	5.83333
		53	FEMALE	CANELA	URBAN	Positive	Negative	50.1667	6.33333
		54	FEMALE	CANELA	URBAN	Positive	Negative	41.5	7.25
		55	FEMALE	CANELA	URBAN	Positive	Positive	32.25	8
		56	FEMALE	CANELA	URBAN	Positive	Negative	50.25	6.25
		57	FEMALE	CANELA	URBAN	Negative	Positive	53.5833	8
		58	FEMALE	CANELA	URBAN	Positive	Negative	46.75	8
		59	FEMALE	COMBARBALA	URBAN	Positive	Negative	49.4167	5.33333
		60	MALE	COMBARBALA	URBAN	Positive	Negative	60.4167	5.66667
		61	FEMALE	COMBARBALA	URBAN	Positive	Negative	49.5833	8
		62	MALE	COMBARBALA	URBAN	Positive	Negative	48.1667	5.91667
		63	FEMALE	COMBARBALA	URBAN	Positive	Negative	53.75	6.25
		64	FEMALE	COMBARBALA	URBAN	Positive	Negative	59.1667	6.25
		65	FEMALE	COMBARBALA	URBAN	Positive	Negative	61.4167	6
		66	FEMALE	COMBARBALA	URBAN	Positive	Negative	46.6667	6.33333
		67	FEMALE	COMBARBALA	URBAN	Positive	Negative	37.5	6.33333
		68	FEMALE	COMBARBALA	URBAN	Positive	Positive	33.1667	6.5
		69	MALE	COMBARBALA	URBAN	Positive	Negative	39.25	8
		70	FEMALE	COMBARBALA	URBAN	Positive	Negative	48.9167	6.25
		71	FEMALE	COMBARBALA	URBAN	Negative	Negative	30.5	6
		72	FEMALE	COMBARBALA	URBAN	Negative	Negative	38.4167	6
		73	FEMALE	COMBARBALA	URBAN	Positive	Negative	41.0833	5.25
		74	FEMALE	LOS VILOS	URBAN	Positive	Negative	38.6667	5.16667
		75	FEMALE	LOS VILOS	URBAN	Positive	Negative	30.5	8
		76	FEMALE	LOS VILOS	URBAN	Positive	Negative	36	6.41667
		77	FEMALE	LOS VILOS	URBAN	Negative	Negative	36.5	5.83333
		78	FEMALE	LOS VILOS	RURAL	Positive	Positive	31.3333	8
		79	FEMALE	LOS VILOS	RURAL	Positive	Negative	39.5	6.33333
		80	MALE	LOS VILOS	RURAL	Negative	Negative	35.0833	7.33333
		81	FEMALE	LOS VILOS	RURAL	Positive	Negative	30.8333	7.66667
		82	MALE	LOS VILOS	RURAL	Positive	Negative	39.4167	7.83333
		83	FEMALE	ILLAPEL	RURAL	Positive	Negative	52.25	6
		84	MALE	ILLAPEL	RURAL	Positive	Negative	41.9167	7.25
		85	FEMALE	ILLAPEL	RURAL	Positive	Negative	35.75	6
		86	FEMALE	ILLAPEL	RURAL	Positive	Negative	25.9167	5.08333
		87	MALE	ILLAPEL	URBAN	Positive	Negative	45.3333	6.83333
		88	FEMALE	ILLAPEL	URBAN	Negative	Negative	44.0833	8
		89	FEMALE	ILLAPEL	RURAL	Positive	Negative	56.6667	5.83333
		90	FEMALE	ILLAPEL	RURAL	Positive	Negative	39.3333	5.91667
		91	FEMALE	ILLAPEL	RURAL	Positive	Negative	35.25	6.25
		92	MALE	ILLAPEL	RURAL	Positive	Negative	32.25	8
		93	FEMALE	ILLAPEL	RURAL	Negative	Negative	39.1667	5.91667
		94	FEMALE	ILLAPEL	RURAL	Positive	Negative	41.3333	7.33333
		95	FEMALE	ILLAPEL	RURAL	Positive	Negative	42.9167	5.33333
		96	MALE	ILLAPEL	URBAN	Positive	Negative	52.3333	5.33333
		97	MALE	ILLAPEL	URBAN	Positive	Negative	61.9167	5.25
		98	FEMALE	ILLAPEL	RURAL	Positive	Negative	28.1667	5.25
		99	FEMALE	ILLAPEL	URBAN	Positive	Negative	53.1667	6.25
		100	MALE	ILLAPEL	URBAN	Positive	Negative	47.1667	6.33333
		101	FEMALE	ILLAPEL	URBAN	Positive	Negative	44.1667	7.16667
		102	FEMALE	ILLAPEL	URBAN	Positive	Negative	38.5833	5.83333
		103	FEMALE	ILLAPEL	URBAN	Negative	Negative	43.0833	6.25
		104	FEMALE	ILLAPEL	URBAN	Positive	Negative	44.9167	5.83333
		105	FEMALE	ILLAPEL	URBAN	Positive	Negative	61.75	5.33333
		106	FEMALE	ILLAPEL	URBAN	Negative	Negative	26.3333	6.5
		107	FEMALE	ILLAPEL	URBAN	Negative	Negative	49.5	8
		108	MALE	ILLAPEL	URBAN	Positive	Negative	53.6667	6.33333
		109	FEMALE	ILLAPEL	URBAN	Positive	Negative	46.0833	7.66667
		110	FEMALE	ILLAPEL	URBAN	Positive	Negative	70.8333	7.41667
		111	FEMALE	ILLAPEL	URBAN	Negative	Negative	46.1667	5.83333
		112	FEMALE	ILLAPEL	URBAN	Positive	Negative	47.5833	7.5
		113	MALE	ILLAPEL	URBAN	Positive	Negative	65.6667	6.33333
		114	FEMALE	ILLAPEL	URBAN	Positive	Negative	42	5.25
		Average						43.7068	6.63012
